# Supplementary material for: SARS-CoV-2 Reinfection and Severity of the Disease: A Systematic Review and Meta-Analysis
Source: Viruses. 2023 Apr 14;15(4):967. doi: 10.3390/v15040967 (PMC10145185; doi:10.3390/v15040967)
Supplement: Supplementary file 1 [file viruses-15-00967-s001.zip]

Archive with 1 entries (1 files):
- viruses-2312497-supplementary.pdf
